# Supplementary material for: Repurposing Nitazoxanide for Potential Treatment of Rare Disease Lymphangioleiomyomatosis
Source: Biomolecules. 2024 Sep 30;14(10):1236. doi: 10.3390/biom14101236 (PMC11506457; doi:10.3390/biom14101236)
Supplement: Supplementary file 1 [file biomolecules-14-01236-s001.zip]

Archive with 3 entries (3 files):
- biomolecules-3182956-supplementary.pdf
- Western_Blot_Quantified.tif
- Western_Blot_Raw.tif
